# Supplementary material for: The Buprestidae (Coleoptera, Buprestoidea) of the Tuscan Archipelago (Italy)
Source: Biodivers Data J. 2024 Feb 21;12:e117362. doi: 10.3897/BDJ.12.e117362 (PMC10905629; doi:10.3897/BDJ.12.e117362)
Supplement: XML Treatment for Meliboeus (Meliboeus) gibbicollis gibbicollis [file BDJ.12.e117362-treatment26.xml]

<!DOCTYPE tp:taxon-treatment
  PUBLIC "-//TaxonX//DTD Taxonomic Treatment Publishing DTD v0 20100105//EN" "tax-treatment-NSO.dtd">
<tp:taxon-treatment xmlns:tp="http://www.plazi.org/taxpub"><tp:treatment-meta><mixed-citation publication-type="journal"><person-group><name><surname>Forbicioni</surname><given-names>Leonardo</given-names></name><name><surname>Tormen</surname><given-names>Nicola</given-names></name><name><surname>Curletti</surname><given-names>Gianfranco</given-names></name><name><surname>Bani</surname><given-names>Luciano</given-names></name><name><surname>Di Giulio</surname><given-names>Andrea</given-names></name><name><surname>Ruzzier</surname><given-names>Enrico</given-names></name></person-group><article-title>The <tp:taxon-name><tp:taxon-name-part taxon-name-part-type="family">Buprestidae</tp:taxon-name-part></tp:taxon-name> (<tp:taxon-name><tp:taxon-name-part taxon-name-part-type="order">Coleoptera</tp:taxon-name-part></tp:taxon-name>, <tp:taxon-name><tp:taxon-name-part taxon-name-part-type="superfamily">Buprestoidea</tp:taxon-name-part></tp:taxon-name>) of the Tuscan Archipelago (Italy)</article-title><source>Biodivers Data J</source><day>21</day><month>02</month><year>2024</year><volume>12</volume><pub-id pub-id-type="doi">10.3897/BDJ.12.e117362</pub-id></mixed-citation></tp:treatment-meta><tp:nomenclature><tp:taxon-name><object-id xmlns:xlink="http://www.w3.org/1999/xlink" content-type="arpha" xlink:type="simple">B59D7472-948E-55CF-A226-8629B89F90C4</object-id><tp:taxon-name-part taxon-name-part-type="genus">Meliboeus</tp:taxon-name-part> (<tp:taxon-name-part taxon-name-part-type="subgenus">Meliboeus</tp:taxon-name-part>) <tp:taxon-name-part taxon-name-part-type="species">gibbicollis</tp:taxon-name-part> <tp:taxon-name-part taxon-name-part-type="subspecies">gibbicollis</tp:taxon-name-part></tp:taxon-name><tp:taxon-authority>(Illiger, 1803)</tp:taxon-authority></tp:nomenclature><tp:treatment-sec sec-type="materials"><title>Materials</title><list list-type="alpha-lower" list-content="occurrences"><list-item><p><bold>Type status:</bold> <named-content xmlns:xlink="http://www.w3.org/1999/xlink" content-type="dwc:typeStatus" xlink:type="simple">Other material</named-content>. <bold>Occurrence:</bold> recordedBy: <named-content xmlns:xlink="http://www.w3.org/1999/xlink" content-type="dwc:recordedBy" xlink:type="simple">Leonardo Forbicioni</named-content>; individualCount: <named-content xmlns:xlink="http://www.w3.org/1999/xlink" content-type="dwc:individualCount" xlink:type="simple">3</named-content>; lifeStage: <named-content xmlns:xlink="http://www.w3.org/1999/xlink" content-type="dwc:lifeStage" xlink:type="simple">adult</named-content>; occurrenceID: <named-content xmlns:xlink="http://www.w3.org/1999/xlink" content-type="dwc:occurrenceID" xlink:type="simple">795D3D07-07AE-5591-B827-BBBFBE1BC296</named-content>; <bold>Taxon:</bold> scientificName: <named-content xmlns:xlink="http://www.w3.org/1999/xlink" content-type="dwc:scientificName" xlink:type="simple"><tp:taxon-name><tp:taxon-name-part taxon-name-part-type="genus" reg="Meliboeus">Meliboeus</tp:taxon-name-part> (<tp:taxon-name-part taxon-name-part-type="subgenus" reg="Meliboeus">Meliboeus</tp:taxon-name-part>) <tp:taxon-name-part taxon-name-part-type="species" reg="gibbicollis">gibbicollis</tp:taxon-name-part> <tp:taxon-name-part taxon-name-part-type="subspecies" reg="gibbicollis">gibbicollis</tp:taxon-name-part></tp:taxon-name> (Illiger, 1803)</named-content>; order: <named-content xmlns:xlink="http://www.w3.org/1999/xlink" content-type="dwc:order" xlink:type="simple"><tp:taxon-name><tp:taxon-name-part taxon-name-part-type="order">Coleoptera</tp:taxon-name-part></tp:taxon-name></named-content>; family: <named-content xmlns:xlink="http://www.w3.org/1999/xlink" content-type="dwc:family" xlink:type="simple"><tp:taxon-name><tp:taxon-name-part taxon-name-part-type="family">Buprestidae</tp:taxon-name-part></tp:taxon-name></named-content>; genus: <named-content xmlns:xlink="http://www.w3.org/1999/xlink" content-type="dwc:genus" xlink:type="simple"><tp:taxon-name><tp:taxon-name-part taxon-name-part-type="genus">Meliboeus</tp:taxon-name-part></tp:taxon-name></named-content>; subgenus: <named-content xmlns:xlink="http://www.w3.org/1999/xlink" content-type="dwc:subgenus" xlink:type="simple"><tp:taxon-name><tp:taxon-name-part taxon-name-part-type="subgenus">Meliboeus</tp:taxon-name-part></tp:taxon-name></named-content>; specificEpithet: <named-content xmlns:xlink="http://www.w3.org/1999/xlink" content-type="dwc:specificEpithet" xlink:type="simple"><tp:taxon-name><tp:taxon-name-part taxon-name-part-type="genus" reg="Meliboeus"/><tp:taxon-name-part taxon-name-part-type="species" reg="gibbicollis">gibbicollis</tp:taxon-name-part></tp:taxon-name></named-content>; infraspecificEpithet: <named-content xmlns:xlink="http://www.w3.org/1999/xlink" content-type="dwc:infraspecificEpithet" xlink:type="simple"><tp:taxon-name><tp:taxon-name-part taxon-name-part-type="genus" reg="Meliboeus"/><tp:taxon-name-part taxon-name-part-type="species" reg="gibbicollis">gibbicollis</tp:taxon-name-part></tp:taxon-name></named-content>; scientificNameAuthorship: <named-content xmlns:xlink="http://www.w3.org/1999/xlink" content-type="dwc:scientificNameAuthorship" xlink:type="simple">(Illiger, 1803)</named-content>; <bold>Location:</bold> islandGroup: <named-content xmlns:xlink="http://www.w3.org/1999/xlink" content-type="dwc:islandGroup" xlink:type="simple">Tuscan Archipelago</named-content>; island: <named-content xmlns:xlink="http://www.w3.org/1999/xlink" content-type="dwc:island" xlink:type="simple">Isola d'Elba</named-content>; country: <named-content xmlns:xlink="http://www.w3.org/1999/xlink" content-type="dwc:country" xlink:type="simple">Italy</named-content>; countryCode: <named-content xmlns:xlink="http://www.w3.org/1999/xlink" content-type="dwc:countryCode" xlink:type="simple">IT</named-content>; stateProvince: <named-content xmlns:xlink="http://www.w3.org/1999/xlink" content-type="dwc:stateProvince" xlink:type="simple">Livorno</named-content>; county: <named-content xmlns:xlink="http://www.w3.org/1999/xlink" content-type="dwc:county" xlink:type="simple">Portoferraio</named-content>; locality: <named-content xmlns:xlink="http://www.w3.org/1999/xlink" content-type="dwc:locality" xlink:type="simple">Punta della Rena</named-content>; decimalLatitude: <named-content xmlns:xlink="http://www.w3.org/1999/xlink" content-type="dwc:decimalLatitude" xlink:type="simple">42.805300</named-content>; decimalLongitude: <named-content xmlns:xlink="http://www.w3.org/1999/xlink" content-type="dwc:decimalLongitude" xlink:type="simple">10.317092</named-content>; geodeticDatum: <named-content xmlns:xlink="http://www.w3.org/1999/xlink" content-type="dwc:geodeticDatum" xlink:type="simple">WGS84</named-content>; coordinatePrecision: <named-content xmlns:xlink="http://www.w3.org/1999/xlink" content-type="dwc:coordinatePrecision" xlink:type="simple">0.0002</named-content>; <bold>Identification:</bold> identifiedBy: <named-content xmlns:xlink="http://www.w3.org/1999/xlink" content-type="dwc:identifiedBy" xlink:type="simple">E. Paggetti &amp; F. Terzani</named-content>; <bold>Event:</bold> eventDate: <named-content xmlns:xlink="http://www.w3.org/1999/xlink" content-type="dwc:eventDate" xlink:type="simple">2011-06-29</named-content>; <bold>Record Level:</bold> collectionCode: <named-content xmlns:xlink="http://www.w3.org/1999/xlink" content-type="dwc:collectionCode" xlink:type="simple">LFPC</named-content></p></list-item><list-item><p><bold>Type status:</bold> <named-content xmlns:xlink="http://www.w3.org/1999/xlink" content-type="dwc:typeStatus" xlink:type="simple">Other material</named-content>. <bold>Occurrence:</bold> recordedBy: <named-content xmlns:xlink="http://www.w3.org/1999/xlink" content-type="dwc:recordedBy" xlink:type="simple">Leonardo Forbicioni</named-content>; individualCount: <named-content xmlns:xlink="http://www.w3.org/1999/xlink" content-type="dwc:individualCount" xlink:type="simple">1</named-content>; lifeStage: <named-content xmlns:xlink="http://www.w3.org/1999/xlink" content-type="dwc:lifeStage" xlink:type="simple">adult</named-content>; occurrenceID: <named-content xmlns:xlink="http://www.w3.org/1999/xlink" content-type="dwc:occurrenceID" xlink:type="simple">58E3F28E-5837-5355-B5EC-51ED8C51F105</named-content>; <bold>Taxon:</bold> scientificName: <named-content xmlns:xlink="http://www.w3.org/1999/xlink" content-type="dwc:scientificName" xlink:type="simple"><tp:taxon-name><tp:taxon-name-part taxon-name-part-type="genus" reg="Meliboeus">Meliboeus</tp:taxon-name-part> (<tp:taxon-name-part taxon-name-part-type="subgenus" reg="Meliboeus">Meliboeus</tp:taxon-name-part>) <tp:taxon-name-part taxon-name-part-type="species" reg="gibbicollis">gibbicollis</tp:taxon-name-part> <tp:taxon-name-part taxon-name-part-type="subspecies" reg="gibbicollis">gibbicollis</tp:taxon-name-part></tp:taxon-name> (Illiger, 1803)</named-content>; order: <named-content xmlns:xlink="http://www.w3.org/1999/xlink" content-type="dwc:order" xlink:type="simple"><tp:taxon-name><tp:taxon-name-part taxon-name-part-type="order">Coleoptera</tp:taxon-name-part></tp:taxon-name></named-content>; family: <named-content xmlns:xlink="http://www.w3.org/1999/xlink" content-type="dwc:family" xlink:type="simple"><tp:taxon-name><tp:taxon-name-part taxon-name-part-type="family">Buprestidae</tp:taxon-name-part></tp:taxon-name></named-content>; genus: <named-content xmlns:xlink="http://www.w3.org/1999/xlink" content-type="dwc:genus" xlink:type="simple"><tp:taxon-name><tp:taxon-name-part taxon-name-part-type="genus">Meliboeus</tp:taxon-name-part></tp:taxon-name></named-content>; subgenus: <named-content xmlns:xlink="http://www.w3.org/1999/xlink" content-type="dwc:subgenus" xlink:type="simple"><tp:taxon-name><tp:taxon-name-part taxon-name-part-type="subgenus">Meliboeus</tp:taxon-name-part></tp:taxon-name></named-content>; specificEpithet: <named-content xmlns:xlink="http://www.w3.org/1999/xlink" content-type="dwc:specificEpithet" xlink:type="simple"><tp:taxon-name><tp:taxon-name-part taxon-name-part-type="genus" reg="Meliboeus"/><tp:taxon-name-part taxon-name-part-type="species" reg="gibbicollis">gibbicollis</tp:taxon-name-part></tp:taxon-name></named-content>; infraspecificEpithet: <named-content xmlns:xlink="http://www.w3.org/1999/xlink" content-type="dwc:infraspecificEpithet" xlink:type="simple"><tp:taxon-name><tp:taxon-name-part taxon-name-part-type="genus" reg="Meliboeus"/><tp:taxon-name-part taxon-name-part-type="species" reg="gibbicollis">gibbicollis</tp:taxon-name-part></tp:taxon-name></named-content>; scientificNameAuthorship: <named-content xmlns:xlink="http://www.w3.org/1999/xlink" content-type="dwc:scientificNameAuthorship" xlink:type="simple">(Illiger, 1803)</named-content>; <bold>Location:</bold> islandGroup: <named-content xmlns:xlink="http://www.w3.org/1999/xlink" content-type="dwc:islandGroup" xlink:type="simple">Tuscan Archipelago</named-content>; island: <named-content xmlns:xlink="http://www.w3.org/1999/xlink" content-type="dwc:island" xlink:type="simple">Isola d'Elba</named-content>; country: <named-content xmlns:xlink="http://www.w3.org/1999/xlink" content-type="dwc:country" xlink:type="simple">Italy</named-content>; countryCode: <named-content xmlns:xlink="http://www.w3.org/1999/xlink" content-type="dwc:countryCode" xlink:type="simple">IT</named-content>; stateProvince: <named-content xmlns:xlink="http://www.w3.org/1999/xlink" content-type="dwc:stateProvince" xlink:type="simple">Livorno</named-content>; county: <named-content xmlns:xlink="http://www.w3.org/1999/xlink" content-type="dwc:county" xlink:type="simple">Capoliveri</named-content>; locality: <named-content xmlns:xlink="http://www.w3.org/1999/xlink" content-type="dwc:locality" xlink:type="simple">Norsi</named-content>; decimalLatitude: <named-content xmlns:xlink="http://www.w3.org/1999/xlink" content-type="dwc:decimalLatitude" xlink:type="simple">42.768553</named-content>; decimalLongitude: <named-content xmlns:xlink="http://www.w3.org/1999/xlink" content-type="dwc:decimalLongitude" xlink:type="simple">10.346482</named-content>; geodeticDatum: <named-content xmlns:xlink="http://www.w3.org/1999/xlink" content-type="dwc:geodeticDatum" xlink:type="simple">WGS84</named-content>; coordinatePrecision: <named-content xmlns:xlink="http://www.w3.org/1999/xlink" content-type="dwc:coordinatePrecision" xlink:type="simple">0.0002</named-content>; <bold>Identification:</bold> identifiedBy: <named-content xmlns:xlink="http://www.w3.org/1999/xlink" content-type="dwc:identifiedBy" xlink:type="simple">E. Paggetti &amp; F. Ceccolini</named-content>; <bold>Event:</bold> eventDate: <named-content xmlns:xlink="http://www.w3.org/1999/xlink" content-type="dwc:eventDate" xlink:type="simple">2011-06-10</named-content>; <bold>Record Level:</bold> collectionCode: <named-content xmlns:xlink="http://www.w3.org/1999/xlink" content-type="dwc:collectionCode" xlink:type="simple">LFPC</named-content></p></list-item><list-item><p><bold>Type status:</bold> <named-content xmlns:xlink="http://www.w3.org/1999/xlink" content-type="dwc:typeStatus" xlink:type="simple">Other material</named-content>. <bold>Occurrence:</bold> recordedBy: <named-content xmlns:xlink="http://www.w3.org/1999/xlink" content-type="dwc:recordedBy" xlink:type="simple">Leonardo Forbicioni</named-content>; individualCount: <named-content xmlns:xlink="http://www.w3.org/1999/xlink" content-type="dwc:individualCount" xlink:type="simple">1</named-content>; lifeStage: <named-content xmlns:xlink="http://www.w3.org/1999/xlink" content-type="dwc:lifeStage" xlink:type="simple">adult</named-content>; occurrenceID: <named-content xmlns:xlink="http://www.w3.org/1999/xlink" content-type="dwc:occurrenceID" xlink:type="simple">329B4D76-A91C-5FB0-BD3A-D7EBECC6B6AD</named-content>; <bold>Taxon:</bold> scientificName: <named-content xmlns:xlink="http://www.w3.org/1999/xlink" content-type="dwc:scientificName" xlink:type="simple"><tp:taxon-name><tp:taxon-name-part taxon-name-part-type="genus" reg="Meliboeus">Meliboeus</tp:taxon-name-part> (<tp:taxon-name-part taxon-name-part-type="subgenus" reg="Meliboeus">Meliboeus</tp:taxon-name-part>) <tp:taxon-name-part taxon-name-part-type="species" reg="gibbicollis">gibbicollis</tp:taxon-name-part> <tp:taxon-name-part taxon-name-part-type="subspecies" reg="gibbicollis">gibbicollis</tp:taxon-name-part></tp:taxon-name> (Illiger, 1803)</named-content>; order: <named-content xmlns:xlink="http://www.w3.org/1999/xlink" content-type="dwc:order" xlink:type="simple"><tp:taxon-name><tp:taxon-name-part taxon-name-part-type="order">Coleoptera</tp:taxon-name-part></tp:taxon-name></named-content>; family: <named-content xmlns:xlink="http://www.w3.org/1999/xlink" content-type="dwc:family" xlink:type="simple"><tp:taxon-name><tp:taxon-name-part taxon-name-part-type="family">Buprestidae</tp:taxon-name-part></tp:taxon-name></named-content>; genus: <named-content xmlns:xlink="http://www.w3.org/1999/xlink" content-type="dwc:genus" xlink:type="simple"><tp:taxon-name><tp:taxon-name-part taxon-name-part-type="genus">Meliboeus</tp:taxon-name-part></tp:taxon-name></named-content>; subgenus: <named-content xmlns:xlink="http://www.w3.org/1999/xlink" content-type="dwc:subgenus" xlink:type="simple"><tp:taxon-name><tp:taxon-name-part taxon-name-part-type="subgenus">Meliboeus</tp:taxon-name-part></tp:taxon-name></named-content>; specificEpithet: <named-content xmlns:xlink="http://www.w3.org/1999/xlink" content-type="dwc:specificEpithet" xlink:type="simple"><tp:taxon-name><tp:taxon-name-part taxon-name-part-type="genus" reg="Meliboeus"/><tp:taxon-name-part taxon-name-part-type="species" reg="gibbicollis">gibbicollis</tp:taxon-name-part></tp:taxon-name></named-content>; infraspecificEpithet: <named-content xmlns:xlink="http://www.w3.org/1999/xlink" content-type="dwc:infraspecificEpithet" xlink:type="simple"><tp:taxon-name><tp:taxon-name-part taxon-name-part-type="genus" reg="Meliboeus"/><tp:taxon-name-part taxon-name-part-type="species" reg="gibbicollis">gibbicollis</tp:taxon-name-part></tp:taxon-name></named-content>; scientificNameAuthorship: <named-content xmlns:xlink="http://www.w3.org/1999/xlink" content-type="dwc:scientificNameAuthorship" xlink:type="simple">(Illiger, 1803)</named-content>; <bold>Location:</bold> islandGroup: <named-content xmlns:xlink="http://www.w3.org/1999/xlink" content-type="dwc:islandGroup" xlink:type="simple">Tuscan Archipelago</named-content>; island: <named-content xmlns:xlink="http://www.w3.org/1999/xlink" content-type="dwc:island" xlink:type="simple">Isola d'Elba</named-content>; country: <named-content xmlns:xlink="http://www.w3.org/1999/xlink" content-type="dwc:country" xlink:type="simple">Italy</named-content>; countryCode: <named-content xmlns:xlink="http://www.w3.org/1999/xlink" content-type="dwc:countryCode" xlink:type="simple">IT</named-content>; stateProvince: <named-content xmlns:xlink="http://www.w3.org/1999/xlink" content-type="dwc:stateProvince" xlink:type="simple">Livorno</named-content>; county: <named-content xmlns:xlink="http://www.w3.org/1999/xlink" content-type="dwc:county" xlink:type="simple">Portoferraio</named-content>; locality: <named-content xmlns:xlink="http://www.w3.org/1999/xlink" content-type="dwc:locality" xlink:type="simple">Colle Reciso/Mulino a vento</named-content>; decimalLatitude: <named-content xmlns:xlink="http://www.w3.org/1999/xlink" content-type="dwc:decimalLatitude" xlink:type="simple">42.777242</named-content>; decimalLongitude: <named-content xmlns:xlink="http://www.w3.org/1999/xlink" content-type="dwc:decimalLongitude" xlink:type="simple">10.288271</named-content>; geodeticDatum: <named-content xmlns:xlink="http://www.w3.org/1999/xlink" content-type="dwc:geodeticDatum" xlink:type="simple">WGS84</named-content>; coordinatePrecision: <named-content xmlns:xlink="http://www.w3.org/1999/xlink" content-type="dwc:coordinatePrecision" xlink:type="simple">0.0002</named-content>; <bold>Identification:</bold> identifiedBy: <named-content xmlns:xlink="http://www.w3.org/1999/xlink" content-type="dwc:identifiedBy" xlink:type="simple">L. Forbicioni</named-content>; <bold>Event:</bold> eventDate: <named-content xmlns:xlink="http://www.w3.org/1999/xlink" content-type="dwc:eventDate" xlink:type="simple">2020-08-09</named-content>; <bold>Record Level:</bold> collectionCode: <named-content xmlns:xlink="http://www.w3.org/1999/xlink" content-type="dwc:collectionCode" xlink:type="simple">LFPC</named-content></p></list-item><list-item><p><bold>Type status:</bold> <named-content xmlns:xlink="http://www.w3.org/1999/xlink" content-type="dwc:typeStatus" xlink:type="simple">Other material</named-content>. <bold>Occurrence:</bold> recordedBy: <named-content xmlns:xlink="http://www.w3.org/1999/xlink" content-type="dwc:recordedBy" xlink:type="simple">Leonardo Forbicioni</named-content>; individualCount: <named-content xmlns:xlink="http://www.w3.org/1999/xlink" content-type="dwc:individualCount" xlink:type="simple">1</named-content>; lifeStage: <named-content xmlns:xlink="http://www.w3.org/1999/xlink" content-type="dwc:lifeStage" xlink:type="simple">adult</named-content>; occurrenceID: <named-content xmlns:xlink="http://www.w3.org/1999/xlink" content-type="dwc:occurrenceID" xlink:type="simple">F099D915-6580-539A-8931-B345C4122403</named-content>; <bold>Taxon:</bold> scientificName: <named-content xmlns:xlink="http://www.w3.org/1999/xlink" content-type="dwc:scientificName" xlink:type="simple"><tp:taxon-name><tp:taxon-name-part taxon-name-part-type="genus" reg="Meliboeus">Meliboeus</tp:taxon-name-part> (<tp:taxon-name-part taxon-name-part-type="subgenus" reg="Meliboeus">Meliboeus</tp:taxon-name-part>) <tp:taxon-name-part taxon-name-part-type="species" reg="gibbicollis">gibbicollis</tp:taxon-name-part> <tp:taxon-name-part taxon-name-part-type="subspecies" reg="gibbicollis">gibbicollis</tp:taxon-name-part></tp:taxon-name> (Illiger, 1803)</named-content>; order: <named-content xmlns:xlink="http://www.w3.org/1999/xlink" content-type="dwc:order" xlink:type="simple"><tp:taxon-name><tp:taxon-name-part taxon-name-part-type="order">Coleoptera</tp:taxon-name-part></tp:taxon-name></named-content>; family: <named-content xmlns:xlink="http://www.w3.org/1999/xlink" content-type="dwc:family" xlink:type="simple"><tp:taxon-name><tp:taxon-name-part taxon-name-part-type="family">Buprestidae</tp:taxon-name-part></tp:taxon-name></named-content>; genus: <named-content xmlns:xlink="http://www.w3.org/1999/xlink" content-type="dwc:genus" xlink:type="simple"><tp:taxon-name><tp:taxon-name-part taxon-name-part-type="genus">Meliboeus</tp:taxon-name-part></tp:taxon-name></named-content>; subgenus: <named-content xmlns:xlink="http://www.w3.org/1999/xlink" content-type="dwc:subgenus" xlink:type="simple"><tp:taxon-name><tp:taxon-name-part taxon-name-part-type="subgenus">Meliboeus</tp:taxon-name-part></tp:taxon-name></named-content>; specificEpithet: <named-content xmlns:xlink="http://www.w3.org/1999/xlink" content-type="dwc:specificEpithet" xlink:type="simple"><tp:taxon-name><tp:taxon-name-part taxon-name-part-type="genus" reg="Meliboeus"/><tp:taxon-name-part taxon-name-part-type="species" reg="gibbicollis">gibbicollis</tp:taxon-name-part></tp:taxon-name></named-content>; infraspecificEpithet: <named-content xmlns:xlink="http://www.w3.org/1999/xlink" content-type="dwc:infraspecificEpithet" xlink:type="simple"><tp:taxon-name><tp:taxon-name-part taxon-name-part-type="genus" reg="Meliboeus"/><tp:taxon-name-part taxon-name-part-type="species" reg="gibbicollis">gibbicollis</tp:taxon-name-part></tp:taxon-name></named-content>; scientificNameAuthorship: <named-content xmlns:xlink="http://www.w3.org/1999/xlink" content-type="dwc:scientificNameAuthorship" xlink:type="simple">(Illiger, 1803)</named-content>; <bold>Location:</bold> islandGroup: <named-content xmlns:xlink="http://www.w3.org/1999/xlink" content-type="dwc:islandGroup" xlink:type="simple">Tuscan Archipelago</named-content>; island: <named-content xmlns:xlink="http://www.w3.org/1999/xlink" content-type="dwc:island" xlink:type="simple">Isola d'Elba</named-content>; country: <named-content xmlns:xlink="http://www.w3.org/1999/xlink" content-type="dwc:country" xlink:type="simple">Italy</named-content>; countryCode: <named-content xmlns:xlink="http://www.w3.org/1999/xlink" content-type="dwc:countryCode" xlink:type="simple">IT</named-content>; stateProvince: <named-content xmlns:xlink="http://www.w3.org/1999/xlink" content-type="dwc:stateProvince" xlink:type="simple">Livorno</named-content>; county: <named-content xmlns:xlink="http://www.w3.org/1999/xlink" content-type="dwc:county" xlink:type="simple">Capoliveri</named-content>; locality: <named-content xmlns:xlink="http://www.w3.org/1999/xlink" content-type="dwc:locality" xlink:type="simple">Norsi</named-content>; decimalLatitude: <named-content xmlns:xlink="http://www.w3.org/1999/xlink" content-type="dwc:decimalLatitude" xlink:type="simple">42.769667</named-content>; decimalLongitude: <named-content xmlns:xlink="http://www.w3.org/1999/xlink" content-type="dwc:decimalLongitude" xlink:type="simple">10.346222</named-content>; geodeticDatum: <named-content xmlns:xlink="http://www.w3.org/1999/xlink" content-type="dwc:geodeticDatum" xlink:type="simple">WGS84</named-content>; coordinatePrecision: <named-content xmlns:xlink="http://www.w3.org/1999/xlink" content-type="dwc:coordinatePrecision" xlink:type="simple">0.0002</named-content>; <bold>Identification:</bold> identifiedBy: <named-content xmlns:xlink="http://www.w3.org/1999/xlink" content-type="dwc:identifiedBy" xlink:type="simple">L. Forbicioni</named-content>; <bold>Event:</bold> eventDate: <named-content xmlns:xlink="http://www.w3.org/1999/xlink" content-type="dwc:eventDate" xlink:type="simple">2013-06-03</named-content>; <bold>Record Level:</bold> collectionCode: <named-content xmlns:xlink="http://www.w3.org/1999/xlink" content-type="dwc:collectionCode" xlink:type="simple">LFPC</named-content></p></list-item><list-item><p><bold>Type status:</bold> <named-content xmlns:xlink="http://www.w3.org/1999/xlink" content-type="dwc:typeStatus" xlink:type="simple">Other material</named-content>. <bold>Occurrence:</bold> individualCount: <named-content xmlns:xlink="http://www.w3.org/1999/xlink" content-type="dwc:individualCount" xlink:type="simple">1</named-content>; lifeStage: <named-content xmlns:xlink="http://www.w3.org/1999/xlink" content-type="dwc:lifeStage" xlink:type="simple">adult</named-content>; occurrenceID: <named-content xmlns:xlink="http://www.w3.org/1999/xlink" content-type="dwc:occurrenceID" xlink:type="simple">549D9025-E93A-5226-9035-AED3476A95E0</named-content>; <bold>Taxon:</bold> scientificName: <named-content xmlns:xlink="http://www.w3.org/1999/xlink" content-type="dwc:scientificName" xlink:type="simple"><tp:taxon-name><tp:taxon-name-part taxon-name-part-type="genus" reg="Meliboeus">Meliboeus</tp:taxon-name-part> (<tp:taxon-name-part taxon-name-part-type="subgenus" reg="Meliboeus">Meliboeus</tp:taxon-name-part>) <tp:taxon-name-part taxon-name-part-type="species" reg="gibbicollis">gibbicollis</tp:taxon-name-part> <tp:taxon-name-part taxon-name-part-type="subspecies" reg="gibbicollis">gibbicollis</tp:taxon-name-part></tp:taxon-name> (Illiger, 1803)</named-content>; order: <named-content xmlns:xlink="http://www.w3.org/1999/xlink" content-type="dwc:order" xlink:type="simple"><tp:taxon-name><tp:taxon-name-part taxon-name-part-type="order">Coleoptera</tp:taxon-name-part></tp:taxon-name></named-content>; family: <named-content xmlns:xlink="http://www.w3.org/1999/xlink" content-type="dwc:family" xlink:type="simple"><tp:taxon-name><tp:taxon-name-part taxon-name-part-type="family">Buprestidae</tp:taxon-name-part></tp:taxon-name></named-content>; genus: <named-content xmlns:xlink="http://www.w3.org/1999/xlink" content-type="dwc:genus" xlink:type="simple"><tp:taxon-name><tp:taxon-name-part taxon-name-part-type="genus">Meliboeus</tp:taxon-name-part></tp:taxon-name></named-content>; subgenus: <named-content xmlns:xlink="http://www.w3.org/1999/xlink" content-type="dwc:subgenus" xlink:type="simple"><tp:taxon-name><tp:taxon-name-part taxon-name-part-type="subgenus">Meliboeus</tp:taxon-name-part></tp:taxon-name></named-content>; specificEpithet: <named-content xmlns:xlink="http://www.w3.org/1999/xlink" content-type="dwc:specificEpithet" xlink:type="simple"><tp:taxon-name><tp:taxon-name-part taxon-name-part-type="genus" reg="Meliboeus"/><tp:taxon-name-part taxon-name-part-type="species" reg="gibbicollis">gibbicollis</tp:taxon-name-part></tp:taxon-name></named-content>; infraspecificEpithet: <named-content xmlns:xlink="http://www.w3.org/1999/xlink" content-type="dwc:infraspecificEpithet" xlink:type="simple"><tp:taxon-name><tp:taxon-name-part taxon-name-part-type="genus" reg="Meliboeus"/><tp:taxon-name-part taxon-name-part-type="species" reg="gibbicollis">gibbicollis</tp:taxon-name-part></tp:taxon-name></named-content>; scientificNameAuthorship: <named-content xmlns:xlink="http://www.w3.org/1999/xlink" content-type="dwc:scientificNameAuthorship" xlink:type="simple">(Illiger, 1803)</named-content>; <bold>Location:</bold> islandGroup: <named-content xmlns:xlink="http://www.w3.org/1999/xlink" content-type="dwc:islandGroup" xlink:type="simple">Tuscan Archipelago</named-content>; island: <named-content xmlns:xlink="http://www.w3.org/1999/xlink" content-type="dwc:island" xlink:type="simple">Isola d'Elba</named-content>; country: <named-content xmlns:xlink="http://www.w3.org/1999/xlink" content-type="dwc:country" xlink:type="simple">Italy</named-content>; countryCode: <named-content xmlns:xlink="http://www.w3.org/1999/xlink" content-type="dwc:countryCode" xlink:type="simple">IT</named-content>; stateProvince: <named-content xmlns:xlink="http://www.w3.org/1999/xlink" content-type="dwc:stateProvince" xlink:type="simple">Livorno</named-content>; county: <named-content xmlns:xlink="http://www.w3.org/1999/xlink" content-type="dwc:county" xlink:type="simple">Porto Azzurro</named-content>; <bold>Identification:</bold> identifiedBy: <named-content xmlns:xlink="http://www.w3.org/1999/xlink" content-type="dwc:identifiedBy" xlink:type="simple">G. Curletti</named-content>; <bold>Record Level:</bold> source: <named-content xmlns:xlink="http://www.w3.org/1999/xlink" content-type="dwc:source" xlink:type="simple">Curletti G. (1994) I Buprestidi d’Italia. Catalogo geonemico, sinonimico, bibliografico, biologico. Monografie di Natura Bresciana, Ed. Vannini, Brescia, 19.</named-content></p></list-item><list-item><p><bold>Type status:</bold> <named-content xmlns:xlink="http://www.w3.org/1999/xlink" content-type="dwc:typeStatus" xlink:type="simple">Other material</named-content>. <bold>Occurrence:</bold> individualCount: <named-content xmlns:xlink="http://www.w3.org/1999/xlink" content-type="dwc:individualCount" xlink:type="simple">1</named-content>; lifeStage: <named-content xmlns:xlink="http://www.w3.org/1999/xlink" content-type="dwc:lifeStage" xlink:type="simple">adult</named-content>; occurrenceID: <named-content xmlns:xlink="http://www.w3.org/1999/xlink" content-type="dwc:occurrenceID" xlink:type="simple">64D00FC4-B039-5C80-86B8-DA7D3D399D3F</named-content>; <bold>Taxon:</bold> scientificName: <named-content xmlns:xlink="http://www.w3.org/1999/xlink" content-type="dwc:scientificName" xlink:type="simple"><tp:taxon-name><tp:taxon-name-part taxon-name-part-type="genus" reg="Meliboeus">Meliboeus</tp:taxon-name-part> (<tp:taxon-name-part taxon-name-part-type="subgenus" reg="Meliboeus">Meliboeus</tp:taxon-name-part>) <tp:taxon-name-part taxon-name-part-type="species" reg="gibbicollis">gibbicollis</tp:taxon-name-part> <tp:taxon-name-part taxon-name-part-type="subspecies" reg="gibbicollis">gibbicollis</tp:taxon-name-part></tp:taxon-name> (Illiger, 1803)</named-content>; order: <named-content xmlns:xlink="http://www.w3.org/1999/xlink" content-type="dwc:order" xlink:type="simple"><tp:taxon-name><tp:taxon-name-part taxon-name-part-type="order">Coleoptera</tp:taxon-name-part></tp:taxon-name></named-content>; family: <named-content xmlns:xlink="http://www.w3.org/1999/xlink" content-type="dwc:family" xlink:type="simple"><tp:taxon-name><tp:taxon-name-part taxon-name-part-type="family">Buprestidae</tp:taxon-name-part></tp:taxon-name></named-content>; genus: <named-content xmlns:xlink="http://www.w3.org/1999/xlink" content-type="dwc:genus" xlink:type="simple"><tp:taxon-name><tp:taxon-name-part taxon-name-part-type="genus">Meliboeus</tp:taxon-name-part></tp:taxon-name></named-content>; subgenus: <named-content xmlns:xlink="http://www.w3.org/1999/xlink" content-type="dwc:subgenus" xlink:type="simple"><tp:taxon-name><tp:taxon-name-part taxon-name-part-type="subgenus">Meliboeus</tp:taxon-name-part></tp:taxon-name></named-content>; specificEpithet: <named-content xmlns:xlink="http://www.w3.org/1999/xlink" content-type="dwc:specificEpithet" xlink:type="simple"><tp:taxon-name><tp:taxon-name-part taxon-name-part-type="genus" reg="Meliboeus"/><tp:taxon-name-part taxon-name-part-type="species" reg="gibbicollis">gibbicollis</tp:taxon-name-part></tp:taxon-name></named-content>; infraspecificEpithet: <named-content xmlns:xlink="http://www.w3.org/1999/xlink" content-type="dwc:infraspecificEpithet" xlink:type="simple"><tp:taxon-name><tp:taxon-name-part taxon-name-part-type="genus" reg="Meliboeus"/><tp:taxon-name-part taxon-name-part-type="species" reg="gibbicollis">gibbicollis</tp:taxon-name-part></tp:taxon-name></named-content>; scientificNameAuthorship: <named-content xmlns:xlink="http://www.w3.org/1999/xlink" content-type="dwc:scientificNameAuthorship" xlink:type="simple">(Illiger, 1803)</named-content>; <bold>Location:</bold> islandGroup: <named-content xmlns:xlink="http://www.w3.org/1999/xlink" content-type="dwc:islandGroup" xlink:type="simple">Tuscan Archipelago</named-content>; island: <named-content xmlns:xlink="http://www.w3.org/1999/xlink" content-type="dwc:island" xlink:type="simple">Isola d'Elba</named-content>; country: <named-content xmlns:xlink="http://www.w3.org/1999/xlink" content-type="dwc:country" xlink:type="simple">Italy</named-content>; countryCode: <named-content xmlns:xlink="http://www.w3.org/1999/xlink" content-type="dwc:countryCode" xlink:type="simple">IT</named-content>; stateProvince: <named-content xmlns:xlink="http://www.w3.org/1999/xlink" content-type="dwc:stateProvince" xlink:type="simple">Livorno</named-content>; county: <named-content xmlns:xlink="http://www.w3.org/1999/xlink" content-type="dwc:county" xlink:type="simple">Marciana Marina</named-content>; locality: <named-content xmlns:xlink="http://www.w3.org/1999/xlink" content-type="dwc:locality" xlink:type="simple">Procchio</named-content>; <bold>Identification:</bold> identifiedBy: <named-content xmlns:xlink="http://www.w3.org/1999/xlink" content-type="dwc:identifiedBy" xlink:type="simple">G. Curletti</named-content>; <bold>Record Level:</bold> source: <named-content xmlns:xlink="http://www.w3.org/1999/xlink" content-type="dwc:source" xlink:type="simple">Curletti G. (1994) I Buprestidi d’Italia. Catalogo geonemico, sinonimico, bibliografico, biologico. Monografie di Natura Bresciana, Ed. Vannini, Brescia, 19.</named-content></p></list-item></list></tp:treatment-sec><tp:treatment-sec sec-type="Distribution"><title>Distribution</title><p>Recorded for the Tuscan Archipelago (Isola d'Elba) by <xref ref-type="bibr" rid="B10572244">Curletti (1994)</xref>.</p></tp:treatment-sec><ref-list><ref id="B10572244"><element-citation xmlns:xlink="http://www.w3.org/1999/xlink" publication-type="article" xlink:type="simple"><person-group person-group-type="author"><name name-style="western"><surname>Curletti</surname><given-names>Gianfranco</given-names></name></person-group><year>1994</year><article-title>I Buprestidi d’Italia. Catalogo geonemico, sinonimico, bibliografico, biologico.</article-title><source>Monografie di Natura Bresciana, Ed. Vannini, Brescia</source><volume>19</volume></element-citation></ref></ref-list></tp:taxon-treatment>
