# Supplementary material for: The Buprestidae (Coleoptera, Buprestoidea) of the Tuscan Archipelago (Italy)
Source: Biodivers Data J. 2024 Feb 21;12:e117362. doi: 10.3897/BDJ.12.e117362 (PMC10905629; doi:10.3897/BDJ.12.e117362)
Supplement: XML Treatment for Buprestis (Ancylocheira) novemmaculata novemmaculata [file BDJ.12.e117362-treatment41.xml]

<!DOCTYPE tp:taxon-treatment
  PUBLIC "-//TaxonX//DTD Taxonomic Treatment Publishing DTD v0 20100105//EN" "tax-treatment-NSO.dtd">
<tp:taxon-treatment xmlns:tp="http://www.plazi.org/taxpub"><tp:treatment-meta><mixed-citation publication-type="journal"><person-group><name><surname>Forbicioni</surname><given-names>Leonardo</given-names></name><name><surname>Tormen</surname><given-names>Nicola</given-names></name><name><surname>Curletti</surname><given-names>Gianfranco</given-names></name><name><surname>Bani</surname><given-names>Luciano</given-names></name><name><surname>Di Giulio</surname><given-names>Andrea</given-names></name><name><surname>Ruzzier</surname><given-names>Enrico</given-names></name></person-group><article-title>The <tp:taxon-name><tp:taxon-name-part taxon-name-part-type="family">Buprestidae</tp:taxon-name-part></tp:taxon-name> (<tp:taxon-name><tp:taxon-name-part taxon-name-part-type="order">Coleoptera</tp:taxon-name-part></tp:taxon-name>, <tp:taxon-name><tp:taxon-name-part taxon-name-part-type="superfamily">Buprestoidea</tp:taxon-name-part></tp:taxon-name>) of the Tuscan Archipelago (Italy)</article-title><source>Biodivers Data J</source><day>21</day><month>02</month><year>2024</year><volume>12</volume><pub-id pub-id-type="doi">10.3897/BDJ.12.e117362</pub-id></mixed-citation></tp:treatment-meta><tp:nomenclature><tp:taxon-name><object-id xmlns:xlink="http://www.w3.org/1999/xlink" content-type="arpha" xlink:type="simple">185DE305-19C6-5987-9235-6D401527EA5F</object-id><tp:taxon-name-part taxon-name-part-type="genus">Buprestis</tp:taxon-name-part> (<tp:taxon-name-part taxon-name-part-type="subgenus">Ancylocheira</tp:taxon-name-part>) <tp:taxon-name-part taxon-name-part-type="species">novemmaculata</tp:taxon-name-part> <tp:taxon-name-part taxon-name-part-type="subspecies">novemmaculata</tp:taxon-name-part></tp:taxon-name><tp:taxon-authority>Linnaeus, 1767</tp:taxon-authority></tp:nomenclature><tp:treatment-sec sec-type="materials"><title>Materials</title><list list-type="alpha-lower" list-content="occurrences"><list-item><p><bold>Type status:</bold> <named-content xmlns:xlink="http://www.w3.org/1999/xlink" content-type="dwc:typeStatus" xlink:type="simple">Other material</named-content>. <bold>Occurrence:</bold> recordedBy: <named-content xmlns:xlink="http://www.w3.org/1999/xlink" content-type="dwc:recordedBy" xlink:type="simple">Leonardo Forbicioni</named-content>; individualCount: <named-content xmlns:xlink="http://www.w3.org/1999/xlink" content-type="dwc:individualCount" xlink:type="simple">1</named-content>; lifeStage: <named-content xmlns:xlink="http://www.w3.org/1999/xlink" content-type="dwc:lifeStage" xlink:type="simple">adult</named-content>; occurrenceID: <named-content xmlns:xlink="http://www.w3.org/1999/xlink" content-type="dwc:occurrenceID" xlink:type="simple">2DE0166F-26B7-598A-9B68-E8F8456DBA12</named-content>; <bold>Taxon:</bold> scientificName: <named-content xmlns:xlink="http://www.w3.org/1999/xlink" content-type="dwc:scientificName" xlink:type="simple"><tp:taxon-name><tp:taxon-name-part taxon-name-part-type="genus" reg="Buprestis">Buprestis</tp:taxon-name-part> (<tp:taxon-name-part taxon-name-part-type="subgenus" reg="Ancylocheira">Ancylocheira</tp:taxon-name-part>) <tp:taxon-name-part taxon-name-part-type="species" reg="novemmaculata">novemmaculata</tp:taxon-name-part> <tp:taxon-name-part taxon-name-part-type="subspecies" reg="novemmaculata">novemmaculata</tp:taxon-name-part></tp:taxon-name> Linnaeus, 1767</named-content>; order: <named-content xmlns:xlink="http://www.w3.org/1999/xlink" content-type="dwc:order" xlink:type="simple"><tp:taxon-name><tp:taxon-name-part taxon-name-part-type="order">Coleoptera</tp:taxon-name-part></tp:taxon-name></named-content>; family: <named-content xmlns:xlink="http://www.w3.org/1999/xlink" content-type="dwc:family" xlink:type="simple"><tp:taxon-name><tp:taxon-name-part taxon-name-part-type="family">Buprestidae</tp:taxon-name-part></tp:taxon-name></named-content>; genus: <named-content xmlns:xlink="http://www.w3.org/1999/xlink" content-type="dwc:genus" xlink:type="simple"><tp:taxon-name><tp:taxon-name-part taxon-name-part-type="genus">Buprestis</tp:taxon-name-part></tp:taxon-name></named-content>; subgenus: <named-content xmlns:xlink="http://www.w3.org/1999/xlink" content-type="dwc:subgenus" xlink:type="simple"><tp:taxon-name><tp:taxon-name-part taxon-name-part-type="subgenus">Ancylocheira</tp:taxon-name-part></tp:taxon-name></named-content>; specificEpithet: <named-content xmlns:xlink="http://www.w3.org/1999/xlink" content-type="dwc:specificEpithet" xlink:type="simple"><tp:taxon-name><tp:taxon-name-part taxon-name-part-type="genus" reg="Buprestis"/><tp:taxon-name-part taxon-name-part-type="species" reg="novemmaculata">novemmaculata</tp:taxon-name-part></tp:taxon-name></named-content>; infraspecificEpithet: <named-content xmlns:xlink="http://www.w3.org/1999/xlink" content-type="dwc:infraspecificEpithet" xlink:type="simple"><tp:taxon-name><tp:taxon-name-part taxon-name-part-type="genus" reg="Buprestis"/><tp:taxon-name-part taxon-name-part-type="species" reg="novemmaculata">novemmaculata</tp:taxon-name-part></tp:taxon-name></named-content>; scientificNameAuthorship: <named-content xmlns:xlink="http://www.w3.org/1999/xlink" content-type="dwc:scientificNameAuthorship" xlink:type="simple">Linnaeus, 1767</named-content>; <bold>Location:</bold> islandGroup: <named-content xmlns:xlink="http://www.w3.org/1999/xlink" content-type="dwc:islandGroup" xlink:type="simple">Tuscan Archipelago</named-content>; island: <named-content xmlns:xlink="http://www.w3.org/1999/xlink" content-type="dwc:island" xlink:type="simple">Isola d'Elba</named-content>; country: <named-content xmlns:xlink="http://www.w3.org/1999/xlink" content-type="dwc:country" xlink:type="simple">Italy</named-content>; countryCode: <named-content xmlns:xlink="http://www.w3.org/1999/xlink" content-type="dwc:countryCode" xlink:type="simple">IT</named-content>; stateProvince: <named-content xmlns:xlink="http://www.w3.org/1999/xlink" content-type="dwc:stateProvince" xlink:type="simple">Livorno</named-content>; county: <named-content xmlns:xlink="http://www.w3.org/1999/xlink" content-type="dwc:county" xlink:type="simple">Portoferraio</named-content>; locality: <named-content xmlns:xlink="http://www.w3.org/1999/xlink" content-type="dwc:locality" xlink:type="simple">Colle Reciso/Mulino a vento</named-content>; decimalLatitude: <named-content xmlns:xlink="http://www.w3.org/1999/xlink" content-type="dwc:decimalLatitude" xlink:type="simple">42.777678</named-content>; decimalLongitude: <named-content xmlns:xlink="http://www.w3.org/1999/xlink" content-type="dwc:decimalLongitude" xlink:type="simple">10.289680</named-content>; geodeticDatum: <named-content xmlns:xlink="http://www.w3.org/1999/xlink" content-type="dwc:geodeticDatum" xlink:type="simple">WGS84</named-content>; coordinatePrecision: <named-content xmlns:xlink="http://www.w3.org/1999/xlink" content-type="dwc:coordinatePrecision" xlink:type="simple">0.0002</named-content>; <bold>Identification:</bold> identifiedBy: <named-content xmlns:xlink="http://www.w3.org/1999/xlink" content-type="dwc:identifiedBy" xlink:type="simple">E. Paggetti</named-content>; <bold>Event:</bold> eventDate: <named-content xmlns:xlink="http://www.w3.org/1999/xlink" content-type="dwc:eventDate" xlink:type="simple">2011-07-03</named-content>; <bold>Record Level:</bold> collectionCode: <named-content xmlns:xlink="http://www.w3.org/1999/xlink" content-type="dwc:collectionCode" xlink:type="simple">LFPC</named-content></p></list-item><list-item><p><bold>Type status:</bold> <named-content xmlns:xlink="http://www.w3.org/1999/xlink" content-type="dwc:typeStatus" xlink:type="simple">Other material</named-content>. <bold>Occurrence:</bold> recordedBy: <named-content xmlns:xlink="http://www.w3.org/1999/xlink" content-type="dwc:recordedBy" xlink:type="simple">Leonardo Forbicioni</named-content>; individualCount: <named-content xmlns:xlink="http://www.w3.org/1999/xlink" content-type="dwc:individualCount" xlink:type="simple">1</named-content>; lifeStage: <named-content xmlns:xlink="http://www.w3.org/1999/xlink" content-type="dwc:lifeStage" xlink:type="simple">adult</named-content>; occurrenceID: <named-content xmlns:xlink="http://www.w3.org/1999/xlink" content-type="dwc:occurrenceID" xlink:type="simple">A02AD33E-B384-5646-B492-2723840501E3</named-content>; <bold>Taxon:</bold> scientificName: <named-content xmlns:xlink="http://www.w3.org/1999/xlink" content-type="dwc:scientificName" xlink:type="simple"><tp:taxon-name><tp:taxon-name-part taxon-name-part-type="genus" reg="Buprestis">Buprestis</tp:taxon-name-part> (<tp:taxon-name-part taxon-name-part-type="subgenus" reg="Ancylocheira">Ancylocheira</tp:taxon-name-part>) <tp:taxon-name-part taxon-name-part-type="species" reg="novemmaculata">novemmaculata</tp:taxon-name-part> <tp:taxon-name-part taxon-name-part-type="subspecies" reg="novemmaculata">novemmaculata</tp:taxon-name-part></tp:taxon-name> Linnaeus, 1767</named-content>; order: <named-content xmlns:xlink="http://www.w3.org/1999/xlink" content-type="dwc:order" xlink:type="simple"><tp:taxon-name><tp:taxon-name-part taxon-name-part-type="order">Coleoptera</tp:taxon-name-part></tp:taxon-name></named-content>; family: <named-content xmlns:xlink="http://www.w3.org/1999/xlink" content-type="dwc:family" xlink:type="simple"><tp:taxon-name><tp:taxon-name-part taxon-name-part-type="family">Buprestidae</tp:taxon-name-part></tp:taxon-name></named-content>; genus: <named-content xmlns:xlink="http://www.w3.org/1999/xlink" content-type="dwc:genus" xlink:type="simple"><tp:taxon-name><tp:taxon-name-part taxon-name-part-type="genus">Buprestis</tp:taxon-name-part></tp:taxon-name></named-content>; subgenus: <named-content xmlns:xlink="http://www.w3.org/1999/xlink" content-type="dwc:subgenus" xlink:type="simple"><tp:taxon-name><tp:taxon-name-part taxon-name-part-type="subgenus">Ancylocheira</tp:taxon-name-part></tp:taxon-name></named-content>; specificEpithet: <named-content xmlns:xlink="http://www.w3.org/1999/xlink" content-type="dwc:specificEpithet" xlink:type="simple"><tp:taxon-name><tp:taxon-name-part taxon-name-part-type="genus" reg="Buprestis"/><tp:taxon-name-part taxon-name-part-type="species" reg="novemmaculata">novemmaculata</tp:taxon-name-part></tp:taxon-name></named-content>; infraspecificEpithet: <named-content xmlns:xlink="http://www.w3.org/1999/xlink" content-type="dwc:infraspecificEpithet" xlink:type="simple"><tp:taxon-name><tp:taxon-name-part taxon-name-part-type="genus" reg="Buprestis"/><tp:taxon-name-part taxon-name-part-type="species" reg="novemmaculata">novemmaculata</tp:taxon-name-part></tp:taxon-name></named-content>; scientificNameAuthorship: <named-content xmlns:xlink="http://www.w3.org/1999/xlink" content-type="dwc:scientificNameAuthorship" xlink:type="simple">Linnaeus, 1767</named-content>; <bold>Location:</bold> islandGroup: <named-content xmlns:xlink="http://www.w3.org/1999/xlink" content-type="dwc:islandGroup" xlink:type="simple">Tuscan Archipelago</named-content>; island: <named-content xmlns:xlink="http://www.w3.org/1999/xlink" content-type="dwc:island" xlink:type="simple">Isola d'Elba</named-content>; country: <named-content xmlns:xlink="http://www.w3.org/1999/xlink" content-type="dwc:country" xlink:type="simple">Italy</named-content>; countryCode: <named-content xmlns:xlink="http://www.w3.org/1999/xlink" content-type="dwc:countryCode" xlink:type="simple">IT</named-content>; stateProvince: <named-content xmlns:xlink="http://www.w3.org/1999/xlink" content-type="dwc:stateProvince" xlink:type="simple">Livorno</named-content>; county: <named-content xmlns:xlink="http://www.w3.org/1999/xlink" content-type="dwc:county" xlink:type="simple">Portoferraio</named-content>; locality: <named-content xmlns:xlink="http://www.w3.org/1999/xlink" content-type="dwc:locality" xlink:type="simple">Schiopparello/Le Prade</named-content>; decimalLatitude: <named-content xmlns:xlink="http://www.w3.org/1999/xlink" content-type="dwc:decimalLatitude" xlink:type="simple">42.796000</named-content>; decimalLongitude: <named-content xmlns:xlink="http://www.w3.org/1999/xlink" content-type="dwc:decimalLongitude" xlink:type="simple">10.345238</named-content>; geodeticDatum: <named-content xmlns:xlink="http://www.w3.org/1999/xlink" content-type="dwc:geodeticDatum" xlink:type="simple">WGS84</named-content>; coordinatePrecision: <named-content xmlns:xlink="http://www.w3.org/1999/xlink" content-type="dwc:coordinatePrecision" xlink:type="simple">0.0002</named-content>; <bold>Identification:</bold> identifiedBy: <named-content xmlns:xlink="http://www.w3.org/1999/xlink" content-type="dwc:identifiedBy" xlink:type="simple">L. Forbicioni</named-content>; <bold>Event:</bold> eventDate: <named-content xmlns:xlink="http://www.w3.org/1999/xlink" content-type="dwc:eventDate" xlink:type="simple">2013-06-25</named-content>; <bold>Record Level:</bold> collectionCode: <named-content xmlns:xlink="http://www.w3.org/1999/xlink" content-type="dwc:collectionCode" xlink:type="simple">LFPC</named-content></p></list-item><list-item><p><bold>Type status:</bold> <named-content xmlns:xlink="http://www.w3.org/1999/xlink" content-type="dwc:typeStatus" xlink:type="simple">Other material</named-content>. <bold>Occurrence:</bold> recordedBy: <named-content xmlns:xlink="http://www.w3.org/1999/xlink" content-type="dwc:recordedBy" xlink:type="simple">Leonardo Forbicioni</named-content>; individualCount: <named-content xmlns:xlink="http://www.w3.org/1999/xlink" content-type="dwc:individualCount" xlink:type="simple">1</named-content>; lifeStage: <named-content xmlns:xlink="http://www.w3.org/1999/xlink" content-type="dwc:lifeStage" xlink:type="simple">adult</named-content>; occurrenceID: <named-content xmlns:xlink="http://www.w3.org/1999/xlink" content-type="dwc:occurrenceID" xlink:type="simple">69EBA50F-525D-5060-A69C-9D915B8131C5</named-content>; <bold>Taxon:</bold> scientificName: <named-content xmlns:xlink="http://www.w3.org/1999/xlink" content-type="dwc:scientificName" xlink:type="simple"><tp:taxon-name><tp:taxon-name-part taxon-name-part-type="genus" reg="Buprestis">Buprestis</tp:taxon-name-part> (<tp:taxon-name-part taxon-name-part-type="subgenus" reg="Ancylocheira">Ancylocheira</tp:taxon-name-part>) <tp:taxon-name-part taxon-name-part-type="species" reg="novemmaculata">novemmaculata</tp:taxon-name-part> <tp:taxon-name-part taxon-name-part-type="subspecies" reg="novemmaculata">novemmaculata</tp:taxon-name-part></tp:taxon-name> Linnaeus, 1767</named-content>; order: <named-content xmlns:xlink="http://www.w3.org/1999/xlink" content-type="dwc:order" xlink:type="simple"><tp:taxon-name><tp:taxon-name-part taxon-name-part-type="order">Coleoptera</tp:taxon-name-part></tp:taxon-name></named-content>; family: <named-content xmlns:xlink="http://www.w3.org/1999/xlink" content-type="dwc:family" xlink:type="simple"><tp:taxon-name><tp:taxon-name-part taxon-name-part-type="family">Buprestidae</tp:taxon-name-part></tp:taxon-name></named-content>; genus: <named-content xmlns:xlink="http://www.w3.org/1999/xlink" content-type="dwc:genus" xlink:type="simple"><tp:taxon-name><tp:taxon-name-part taxon-name-part-type="genus">Buprestis</tp:taxon-name-part></tp:taxon-name></named-content>; subgenus: <named-content xmlns:xlink="http://www.w3.org/1999/xlink" content-type="dwc:subgenus" xlink:type="simple"><tp:taxon-name><tp:taxon-name-part taxon-name-part-type="subgenus">Ancylocheira</tp:taxon-name-part></tp:taxon-name></named-content>; specificEpithet: <named-content xmlns:xlink="http://www.w3.org/1999/xlink" content-type="dwc:specificEpithet" xlink:type="simple"><tp:taxon-name><tp:taxon-name-part taxon-name-part-type="genus" reg="Buprestis"/><tp:taxon-name-part taxon-name-part-type="species" reg="novemmaculata">novemmaculata</tp:taxon-name-part></tp:taxon-name></named-content>; infraspecificEpithet: <named-content xmlns:xlink="http://www.w3.org/1999/xlink" content-type="dwc:infraspecificEpithet" xlink:type="simple"><tp:taxon-name><tp:taxon-name-part taxon-name-part-type="genus" reg="Buprestis"/><tp:taxon-name-part taxon-name-part-type="species" reg="novemmaculata">novemmaculata</tp:taxon-name-part></tp:taxon-name></named-content>; scientificNameAuthorship: <named-content xmlns:xlink="http://www.w3.org/1999/xlink" content-type="dwc:scientificNameAuthorship" xlink:type="simple">Linnaeus, 1767</named-content>; <bold>Location:</bold> islandGroup: <named-content xmlns:xlink="http://www.w3.org/1999/xlink" content-type="dwc:islandGroup" xlink:type="simple">Tuscan Archipelago</named-content>; island: <named-content xmlns:xlink="http://www.w3.org/1999/xlink" content-type="dwc:island" xlink:type="simple">Isola d'Elba</named-content>; country: <named-content xmlns:xlink="http://www.w3.org/1999/xlink" content-type="dwc:country" xlink:type="simple">Italy</named-content>; countryCode: <named-content xmlns:xlink="http://www.w3.org/1999/xlink" content-type="dwc:countryCode" xlink:type="simple">IT</named-content>; stateProvince: <named-content xmlns:xlink="http://www.w3.org/1999/xlink" content-type="dwc:stateProvince" xlink:type="simple">Livorno</named-content>; county: <named-content xmlns:xlink="http://www.w3.org/1999/xlink" content-type="dwc:county" xlink:type="simple">Campo nell'Elba</named-content>; locality: <named-content xmlns:xlink="http://www.w3.org/1999/xlink" content-type="dwc:locality" xlink:type="simple">Monte Perone</named-content>; decimalLatitude: <named-content xmlns:xlink="http://www.w3.org/1999/xlink" content-type="dwc:decimalLatitude" xlink:type="simple">42.777508</named-content>; decimalLongitude: <named-content xmlns:xlink="http://www.w3.org/1999/xlink" content-type="dwc:decimalLongitude" xlink:type="simple">10.201324</named-content>; geodeticDatum: <named-content xmlns:xlink="http://www.w3.org/1999/xlink" content-type="dwc:geodeticDatum" xlink:type="simple">WGS84</named-content>; coordinatePrecision: <named-content xmlns:xlink="http://www.w3.org/1999/xlink" content-type="dwc:coordinatePrecision" xlink:type="simple">0.0002</named-content>; <bold>Identification:</bold> identifiedBy: <named-content xmlns:xlink="http://www.w3.org/1999/xlink" content-type="dwc:identifiedBy" xlink:type="simple">E. Paggetti</named-content>; <bold>Event:</bold> eventDate: <named-content xmlns:xlink="http://www.w3.org/1999/xlink" content-type="dwc:eventDate" xlink:type="simple">2012-09-08</named-content>; <bold>Record Level:</bold> collectionCode: <named-content xmlns:xlink="http://www.w3.org/1999/xlink" content-type="dwc:collectionCode" xlink:type="simple">LFPC</named-content></p></list-item><list-item><p><bold>Type status:</bold> <named-content xmlns:xlink="http://www.w3.org/1999/xlink" content-type="dwc:typeStatus" xlink:type="simple">Other material</named-content>. <bold>Occurrence:</bold> recordedBy: <named-content xmlns:xlink="http://www.w3.org/1999/xlink" content-type="dwc:recordedBy" xlink:type="simple">Leonardo Forbicioni</named-content>; individualCount: <named-content xmlns:xlink="http://www.w3.org/1999/xlink" content-type="dwc:individualCount" xlink:type="simple">1</named-content>; lifeStage: <named-content xmlns:xlink="http://www.w3.org/1999/xlink" content-type="dwc:lifeStage" xlink:type="simple">adult</named-content>; occurrenceID: <named-content xmlns:xlink="http://www.w3.org/1999/xlink" content-type="dwc:occurrenceID" xlink:type="simple">DEF3A88B-9725-5C97-B098-B1D838A99C41</named-content>; <bold>Taxon:</bold> scientificName: <named-content xmlns:xlink="http://www.w3.org/1999/xlink" content-type="dwc:scientificName" xlink:type="simple"><tp:taxon-name><tp:taxon-name-part taxon-name-part-type="genus" reg="Buprestis">Buprestis</tp:taxon-name-part> (<tp:taxon-name-part taxon-name-part-type="subgenus" reg="Ancylocheira">Ancylocheira</tp:taxon-name-part>) <tp:taxon-name-part taxon-name-part-type="species" reg="novemmaculata">novemmaculata</tp:taxon-name-part> <tp:taxon-name-part taxon-name-part-type="subspecies" reg="novemmaculata">novemmaculata</tp:taxon-name-part></tp:taxon-name> Linnaeus, 1767</named-content>; order: <named-content xmlns:xlink="http://www.w3.org/1999/xlink" content-type="dwc:order" xlink:type="simple"><tp:taxon-name><tp:taxon-name-part taxon-name-part-type="order">Coleoptera</tp:taxon-name-part></tp:taxon-name></named-content>; family: <named-content xmlns:xlink="http://www.w3.org/1999/xlink" content-type="dwc:family" xlink:type="simple"><tp:taxon-name><tp:taxon-name-part taxon-name-part-type="family">Buprestidae</tp:taxon-name-part></tp:taxon-name></named-content>; genus: <named-content xmlns:xlink="http://www.w3.org/1999/xlink" content-type="dwc:genus" xlink:type="simple"><tp:taxon-name><tp:taxon-name-part taxon-name-part-type="genus">Buprestis</tp:taxon-name-part></tp:taxon-name></named-content>; subgenus: <named-content xmlns:xlink="http://www.w3.org/1999/xlink" content-type="dwc:subgenus" xlink:type="simple"><tp:taxon-name><tp:taxon-name-part taxon-name-part-type="subgenus">Ancylocheira</tp:taxon-name-part></tp:taxon-name></named-content>; specificEpithet: <named-content xmlns:xlink="http://www.w3.org/1999/xlink" content-type="dwc:specificEpithet" xlink:type="simple"><tp:taxon-name><tp:taxon-name-part taxon-name-part-type="genus" reg="Buprestis"/><tp:taxon-name-part taxon-name-part-type="species" reg="novemmaculata">novemmaculata</tp:taxon-name-part></tp:taxon-name></named-content>; infraspecificEpithet: <named-content xmlns:xlink="http://www.w3.org/1999/xlink" content-type="dwc:infraspecificEpithet" xlink:type="simple"><tp:taxon-name><tp:taxon-name-part taxon-name-part-type="genus" reg="Buprestis"/><tp:taxon-name-part taxon-name-part-type="species" reg="novemmaculata">novemmaculata</tp:taxon-name-part></tp:taxon-name></named-content>; scientificNameAuthorship: <named-content xmlns:xlink="http://www.w3.org/1999/xlink" content-type="dwc:scientificNameAuthorship" xlink:type="simple">Linnaeus, 1767</named-content>; <bold>Location:</bold> islandGroup: <named-content xmlns:xlink="http://www.w3.org/1999/xlink" content-type="dwc:islandGroup" xlink:type="simple">Tuscan Archipelago</named-content>; island: <named-content xmlns:xlink="http://www.w3.org/1999/xlink" content-type="dwc:island" xlink:type="simple">Isola d'Elba</named-content>; country: <named-content xmlns:xlink="http://www.w3.org/1999/xlink" content-type="dwc:country" xlink:type="simple">Italy</named-content>; countryCode: <named-content xmlns:xlink="http://www.w3.org/1999/xlink" content-type="dwc:countryCode" xlink:type="simple">IT</named-content>; stateProvince: <named-content xmlns:xlink="http://www.w3.org/1999/xlink" content-type="dwc:stateProvince" xlink:type="simple">Livorno</named-content>; county: <named-content xmlns:xlink="http://www.w3.org/1999/xlink" content-type="dwc:county" xlink:type="simple">Campo nell'Elba</named-content>; locality: <named-content xmlns:xlink="http://www.w3.org/1999/xlink" content-type="dwc:locality" xlink:type="simple">Monte Perone</named-content>; decimalLatitude: <named-content xmlns:xlink="http://www.w3.org/1999/xlink" content-type="dwc:decimalLatitude" xlink:type="simple">42.777979</named-content>; decimalLongitude: <named-content xmlns:xlink="http://www.w3.org/1999/xlink" content-type="dwc:decimalLongitude" xlink:type="simple">10.202846</named-content>; geodeticDatum: <named-content xmlns:xlink="http://www.w3.org/1999/xlink" content-type="dwc:geodeticDatum" xlink:type="simple">WGS84</named-content>; coordinatePrecision: <named-content xmlns:xlink="http://www.w3.org/1999/xlink" content-type="dwc:coordinatePrecision" xlink:type="simple">0.0002</named-content>; <bold>Identification:</bold> identifiedBy: <named-content xmlns:xlink="http://www.w3.org/1999/xlink" content-type="dwc:identifiedBy" xlink:type="simple">E. Paggetti</named-content>; <bold>Event:</bold> eventDate: <named-content xmlns:xlink="http://www.w3.org/1999/xlink" content-type="dwc:eventDate" xlink:type="simple">2012-08-15</named-content>; <bold>Record Level:</bold> collectionCode: <named-content xmlns:xlink="http://www.w3.org/1999/xlink" content-type="dwc:collectionCode" xlink:type="simple">LFPC</named-content></p></list-item><list-item><p><bold>Type status:</bold> <named-content xmlns:xlink="http://www.w3.org/1999/xlink" content-type="dwc:typeStatus" xlink:type="simple">Other material</named-content>. <bold>Occurrence:</bold> individualCount: <named-content xmlns:xlink="http://www.w3.org/1999/xlink" content-type="dwc:individualCount" xlink:type="simple">1</named-content>; lifeStage: <named-content xmlns:xlink="http://www.w3.org/1999/xlink" content-type="dwc:lifeStage" xlink:type="simple">adult</named-content>; occurrenceID: <named-content xmlns:xlink="http://www.w3.org/1999/xlink" content-type="dwc:occurrenceID" xlink:type="simple">E4D69AB1-D00D-5CB7-BEB7-E26CE6CC67F7</named-content>; <bold>Taxon:</bold> scientificName: <named-content xmlns:xlink="http://www.w3.org/1999/xlink" content-type="dwc:scientificName" xlink:type="simple"><tp:taxon-name><tp:taxon-name-part taxon-name-part-type="genus" reg="Buprestis">Buprestis</tp:taxon-name-part> (<tp:taxon-name-part taxon-name-part-type="subgenus" reg="Ancylocheira">Ancylocheira</tp:taxon-name-part>) <tp:taxon-name-part taxon-name-part-type="species" reg="novemmaculata">novemmaculata</tp:taxon-name-part> <tp:taxon-name-part taxon-name-part-type="subspecies" reg="novemmaculata">novemmaculata</tp:taxon-name-part></tp:taxon-name> Linnaeus, 1767</named-content>; order: <named-content xmlns:xlink="http://www.w3.org/1999/xlink" content-type="dwc:order" xlink:type="simple"><tp:taxon-name><tp:taxon-name-part taxon-name-part-type="order">Coleoptera</tp:taxon-name-part></tp:taxon-name></named-content>; family: <named-content xmlns:xlink="http://www.w3.org/1999/xlink" content-type="dwc:family" xlink:type="simple"><tp:taxon-name><tp:taxon-name-part taxon-name-part-type="family">Buprestidae</tp:taxon-name-part></tp:taxon-name></named-content>; genus: <named-content xmlns:xlink="http://www.w3.org/1999/xlink" content-type="dwc:genus" xlink:type="simple"><tp:taxon-name><tp:taxon-name-part taxon-name-part-type="genus">Buprestis</tp:taxon-name-part></tp:taxon-name></named-content>; subgenus: <named-content xmlns:xlink="http://www.w3.org/1999/xlink" content-type="dwc:subgenus" xlink:type="simple"><tp:taxon-name><tp:taxon-name-part taxon-name-part-type="subgenus">Ancylocheira</tp:taxon-name-part></tp:taxon-name></named-content>; specificEpithet: <named-content xmlns:xlink="http://www.w3.org/1999/xlink" content-type="dwc:specificEpithet" xlink:type="simple"><tp:taxon-name><tp:taxon-name-part taxon-name-part-type="genus" reg="Buprestis"/><tp:taxon-name-part taxon-name-part-type="species" reg="novemmaculata">novemmaculata</tp:taxon-name-part></tp:taxon-name></named-content>; infraspecificEpithet: <named-content xmlns:xlink="http://www.w3.org/1999/xlink" content-type="dwc:infraspecificEpithet" xlink:type="simple"><tp:taxon-name><tp:taxon-name-part taxon-name-part-type="genus" reg="Buprestis"/><tp:taxon-name-part taxon-name-part-type="species" reg="novemmaculata">novemmaculata</tp:taxon-name-part></tp:taxon-name></named-content>; scientificNameAuthorship: <named-content xmlns:xlink="http://www.w3.org/1999/xlink" content-type="dwc:scientificNameAuthorship" xlink:type="simple">Linnaeus, 1767</named-content>; <bold>Location:</bold> islandGroup: <named-content xmlns:xlink="http://www.w3.org/1999/xlink" content-type="dwc:islandGroup" xlink:type="simple">Tuscan Archipelago</named-content>; island: <named-content xmlns:xlink="http://www.w3.org/1999/xlink" content-type="dwc:island" xlink:type="simple">Isola d'Elba</named-content>; country: <named-content xmlns:xlink="http://www.w3.org/1999/xlink" content-type="dwc:country" xlink:type="simple">Italy</named-content>; countryCode: <named-content xmlns:xlink="http://www.w3.org/1999/xlink" content-type="dwc:countryCode" xlink:type="simple">IT</named-content>; stateProvince: <named-content xmlns:xlink="http://www.w3.org/1999/xlink" content-type="dwc:stateProvince" xlink:type="simple">Livorno</named-content>; county: <named-content xmlns:xlink="http://www.w3.org/1999/xlink" content-type="dwc:county" xlink:type="simple">Portoferraio</named-content>; <bold>Record Level:</bold> source: <named-content xmlns:xlink="http://www.w3.org/1999/xlink" content-type="dwc:source" xlink:type="simple">Razzauti A (1921) Contributi alla conoscenza faunistica delle isole toscane III. Coleotteri delle Isole d’Elba, di Capraia e di Gorgona Atti della Società toscana di Scienze naturali residente in Pisa. 33. Memorie, Pisa, 96-122 pp.. <ext-link ext-link-type="uri" xlink:href="https://www.biodiversitylibrary.org/page/35335669" xlink:type="simple">https://www.biodiversitylibrary.org/page/35335669</ext-link> . Holdhaus K. (1923) Elenco dei Coleotteri dell’isola d’Elba con studi sul problema della Tirrenide. Memorie della Società entomologica italiana 2: 77‑175.</named-content></p></list-item><list-item><p><bold>Type status:</bold> <named-content xmlns:xlink="http://www.w3.org/1999/xlink" content-type="dwc:typeStatus" xlink:type="simple">Other material</named-content>. <bold>Occurrence:</bold> individualCount: <named-content xmlns:xlink="http://www.w3.org/1999/xlink" content-type="dwc:individualCount" xlink:type="simple">1</named-content>; lifeStage: <named-content xmlns:xlink="http://www.w3.org/1999/xlink" content-type="dwc:lifeStage" xlink:type="simple">adult</named-content>; occurrenceID: <named-content xmlns:xlink="http://www.w3.org/1999/xlink" content-type="dwc:occurrenceID" xlink:type="simple">A1994005-CC36-50F4-A341-994DA678707A</named-content>; <bold>Taxon:</bold> scientificName: <named-content xmlns:xlink="http://www.w3.org/1999/xlink" content-type="dwc:scientificName" xlink:type="simple"><tp:taxon-name><tp:taxon-name-part taxon-name-part-type="genus" reg="Buprestis">Buprestis</tp:taxon-name-part> (<tp:taxon-name-part taxon-name-part-type="subgenus" reg="Ancylocheira">Ancylocheira</tp:taxon-name-part>) <tp:taxon-name-part taxon-name-part-type="species" reg="novemmaculata">novemmaculata</tp:taxon-name-part> <tp:taxon-name-part taxon-name-part-type="subspecies" reg="novemmaculata">novemmaculata</tp:taxon-name-part></tp:taxon-name> Linnaeus, 1767</named-content>; order: <named-content xmlns:xlink="http://www.w3.org/1999/xlink" content-type="dwc:order" xlink:type="simple"><tp:taxon-name><tp:taxon-name-part taxon-name-part-type="order">Coleoptera</tp:taxon-name-part></tp:taxon-name></named-content>; family: <named-content xmlns:xlink="http://www.w3.org/1999/xlink" content-type="dwc:family" xlink:type="simple"><tp:taxon-name><tp:taxon-name-part taxon-name-part-type="family">Buprestidae</tp:taxon-name-part></tp:taxon-name></named-content>; genus: <named-content xmlns:xlink="http://www.w3.org/1999/xlink" content-type="dwc:genus" xlink:type="simple"><tp:taxon-name><tp:taxon-name-part taxon-name-part-type="genus">Buprestis</tp:taxon-name-part></tp:taxon-name></named-content>; subgenus: <named-content xmlns:xlink="http://www.w3.org/1999/xlink" content-type="dwc:subgenus" xlink:type="simple"><tp:taxon-name><tp:taxon-name-part taxon-name-part-type="subgenus">Ancylocheira</tp:taxon-name-part></tp:taxon-name></named-content>; specificEpithet: <named-content xmlns:xlink="http://www.w3.org/1999/xlink" content-type="dwc:specificEpithet" xlink:type="simple"><tp:taxon-name><tp:taxon-name-part taxon-name-part-type="genus" reg="Buprestis"/><tp:taxon-name-part taxon-name-part-type="species" reg="novemmaculata">novemmaculata</tp:taxon-name-part></tp:taxon-name></named-content>; infraspecificEpithet: <named-content xmlns:xlink="http://www.w3.org/1999/xlink" content-type="dwc:infraspecificEpithet" xlink:type="simple"><tp:taxon-name><tp:taxon-name-part taxon-name-part-type="genus" reg="Buprestis"/><tp:taxon-name-part taxon-name-part-type="species" reg="novemmaculata">novemmaculata</tp:taxon-name-part></tp:taxon-name></named-content>; scientificNameAuthorship: <named-content xmlns:xlink="http://www.w3.org/1999/xlink" content-type="dwc:scientificNameAuthorship" xlink:type="simple">Linnaeus, 1767</named-content>; <bold>Location:</bold> islandGroup: <named-content xmlns:xlink="http://www.w3.org/1999/xlink" content-type="dwc:islandGroup" xlink:type="simple">Tuscan Archipelago</named-content>; island: <named-content xmlns:xlink="http://www.w3.org/1999/xlink" content-type="dwc:island" xlink:type="simple">Isola di Gorgona</named-content>; country: <named-content xmlns:xlink="http://www.w3.org/1999/xlink" content-type="dwc:country" xlink:type="simple">Italy</named-content>; countryCode: <named-content xmlns:xlink="http://www.w3.org/1999/xlink" content-type="dwc:countryCode" xlink:type="simple">IT</named-content>; stateProvince: <named-content xmlns:xlink="http://www.w3.org/1999/xlink" content-type="dwc:stateProvince" xlink:type="simple">Livorno</named-content>; county: <named-content xmlns:xlink="http://www.w3.org/1999/xlink" content-type="dwc:county" xlink:type="simple">Gorgona</named-content>; <bold>Record Level:</bold> source: <named-content xmlns:xlink="http://www.w3.org/1999/xlink" content-type="dwc:source" xlink:type="simple">Razzauti A (1921) Contributi alla conoscenza faunistica delle isole toscane III. Coleotteri delle Isole d’Elba, di Capraia e di Gorgona Atti della Società toscana di Scienze naturali residente in Pisa. 33. Memorie, Pisa, 96-122 pp.. <ext-link ext-link-type="uri" xlink:href="https://www.biodiversitylibrary.org/page/35335669" xlink:type="simple">https://www.biodiversitylibrary.org/page/35335669</ext-link></named-content></p></list-item><list-item><p><bold>Type status:</bold> <named-content xmlns:xlink="http://www.w3.org/1999/xlink" content-type="dwc:typeStatus" xlink:type="simple">Other material</named-content>. <bold>Occurrence:</bold> individualCount: <named-content xmlns:xlink="http://www.w3.org/1999/xlink" content-type="dwc:individualCount" xlink:type="simple">1</named-content>; lifeStage: <named-content xmlns:xlink="http://www.w3.org/1999/xlink" content-type="dwc:lifeStage" xlink:type="simple">adult</named-content>; occurrenceID: <named-content xmlns:xlink="http://www.w3.org/1999/xlink" content-type="dwc:occurrenceID" xlink:type="simple">EEAF40CD-4B68-5508-B8D8-BA94395A1E5B</named-content>; <bold>Taxon:</bold> scientificName: <named-content xmlns:xlink="http://www.w3.org/1999/xlink" content-type="dwc:scientificName" xlink:type="simple"><tp:taxon-name><tp:taxon-name-part taxon-name-part-type="genus" reg="Buprestis">Buprestis</tp:taxon-name-part> (<tp:taxon-name-part taxon-name-part-type="subgenus" reg="Ancylocheira">Ancylocheira</tp:taxon-name-part>) <tp:taxon-name-part taxon-name-part-type="species" reg="novemmaculata">novemmaculata</tp:taxon-name-part> <tp:taxon-name-part taxon-name-part-type="subspecies" reg="novemmaculata">novemmaculata</tp:taxon-name-part></tp:taxon-name> Linnaeus, 1767</named-content>; order: <named-content xmlns:xlink="http://www.w3.org/1999/xlink" content-type="dwc:order" xlink:type="simple"><tp:taxon-name><tp:taxon-name-part taxon-name-part-type="order">Coleoptera</tp:taxon-name-part></tp:taxon-name></named-content>; family: <named-content xmlns:xlink="http://www.w3.org/1999/xlink" content-type="dwc:family" xlink:type="simple"><tp:taxon-name><tp:taxon-name-part taxon-name-part-type="family">Buprestidae</tp:taxon-name-part></tp:taxon-name></named-content>; genus: <named-content xmlns:xlink="http://www.w3.org/1999/xlink" content-type="dwc:genus" xlink:type="simple"><tp:taxon-name><tp:taxon-name-part taxon-name-part-type="genus">Buprestis</tp:taxon-name-part></tp:taxon-name></named-content>; subgenus: <named-content xmlns:xlink="http://www.w3.org/1999/xlink" content-type="dwc:subgenus" xlink:type="simple"><tp:taxon-name><tp:taxon-name-part taxon-name-part-type="subgenus">Ancylocheira</tp:taxon-name-part></tp:taxon-name></named-content>; specificEpithet: <named-content xmlns:xlink="http://www.w3.org/1999/xlink" content-type="dwc:specificEpithet" xlink:type="simple"><tp:taxon-name><tp:taxon-name-part taxon-name-part-type="genus" reg="Buprestis"/><tp:taxon-name-part taxon-name-part-type="species" reg="novemmaculata">novemmaculata</tp:taxon-name-part></tp:taxon-name></named-content>; infraspecificEpithet: <named-content xmlns:xlink="http://www.w3.org/1999/xlink" content-type="dwc:infraspecificEpithet" xlink:type="simple"><tp:taxon-name><tp:taxon-name-part taxon-name-part-type="genus" reg="Buprestis"/><tp:taxon-name-part taxon-name-part-type="species" reg="novemmaculata">novemmaculata</tp:taxon-name-part></tp:taxon-name></named-content>; scientificNameAuthorship: <named-content xmlns:xlink="http://www.w3.org/1999/xlink" content-type="dwc:scientificNameAuthorship" xlink:type="simple">Linnaeus, 1767</named-content>; <bold>Location:</bold> islandGroup: <named-content xmlns:xlink="http://www.w3.org/1999/xlink" content-type="dwc:islandGroup" xlink:type="simple">Tuscan Archipelago</named-content>; island: <named-content xmlns:xlink="http://www.w3.org/1999/xlink" content-type="dwc:island" xlink:type="simple">Isola d'Elba</named-content>; country: <named-content xmlns:xlink="http://www.w3.org/1999/xlink" content-type="dwc:country" xlink:type="simple">Italy</named-content>; countryCode: <named-content xmlns:xlink="http://www.w3.org/1999/xlink" content-type="dwc:countryCode" xlink:type="simple">IT</named-content>; stateProvince: <named-content xmlns:xlink="http://www.w3.org/1999/xlink" content-type="dwc:stateProvince" xlink:type="simple">Livorno</named-content>; <bold>Record Level:</bold> source: <named-content xmlns:xlink="http://www.w3.org/1999/xlink" content-type="dwc:source" xlink:type="simple">Holdhaus K. (1923) Elenco dei Coleotteri dell’isola d’Elba con studi sul problema della Tirrenide. Memorie della Società entomologica italiana 2: 77‑175. - Curletti G. (1994) I Buprestidi d’Italia. Catalogo geonemico, sinonimico, bibliografico, biologico. Monografie di Natura Bresciana, Ed. Vannini, Brescia, 19.</named-content></p></list-item><list-item><p><bold>Type status:</bold> <named-content xmlns:xlink="http://www.w3.org/1999/xlink" content-type="dwc:typeStatus" xlink:type="simple">Other material</named-content>. <bold>Occurrence:</bold> individualCount: <named-content xmlns:xlink="http://www.w3.org/1999/xlink" content-type="dwc:individualCount" xlink:type="simple">1</named-content>; lifeStage: <named-content xmlns:xlink="http://www.w3.org/1999/xlink" content-type="dwc:lifeStage" xlink:type="simple">adult</named-content>; occurrenceID: <named-content xmlns:xlink="http://www.w3.org/1999/xlink" content-type="dwc:occurrenceID" xlink:type="simple">A391FD74-F2EF-5BB1-9CBC-049932626962</named-content>; <bold>Taxon:</bold> scientificName: <named-content xmlns:xlink="http://www.w3.org/1999/xlink" content-type="dwc:scientificName" xlink:type="simple"><tp:taxon-name><tp:taxon-name-part taxon-name-part-type="genus" reg="Buprestis">Buprestis</tp:taxon-name-part> (<tp:taxon-name-part taxon-name-part-type="subgenus" reg="Ancylocheira">Ancylocheira</tp:taxon-name-part>) <tp:taxon-name-part taxon-name-part-type="species" reg="novemmaculata">novemmaculata</tp:taxon-name-part> <tp:taxon-name-part taxon-name-part-type="subspecies" reg="novemmaculata">novemmaculata</tp:taxon-name-part></tp:taxon-name> Linnaeus, 1767</named-content>; order: <named-content xmlns:xlink="http://www.w3.org/1999/xlink" content-type="dwc:order" xlink:type="simple"><tp:taxon-name><tp:taxon-name-part taxon-name-part-type="order">Coleoptera</tp:taxon-name-part></tp:taxon-name></named-content>; family: <named-content xmlns:xlink="http://www.w3.org/1999/xlink" content-type="dwc:family" xlink:type="simple"><tp:taxon-name><tp:taxon-name-part taxon-name-part-type="family">Buprestidae</tp:taxon-name-part></tp:taxon-name></named-content>; genus: <named-content xmlns:xlink="http://www.w3.org/1999/xlink" content-type="dwc:genus" xlink:type="simple"><tp:taxon-name><tp:taxon-name-part taxon-name-part-type="genus">Buprestis</tp:taxon-name-part></tp:taxon-name></named-content>; subgenus: <named-content xmlns:xlink="http://www.w3.org/1999/xlink" content-type="dwc:subgenus" xlink:type="simple"><tp:taxon-name><tp:taxon-name-part taxon-name-part-type="subgenus">Ancylocheira</tp:taxon-name-part></tp:taxon-name></named-content>; specificEpithet: <named-content xmlns:xlink="http://www.w3.org/1999/xlink" content-type="dwc:specificEpithet" xlink:type="simple"><tp:taxon-name><tp:taxon-name-part taxon-name-part-type="genus" reg="Buprestis"/><tp:taxon-name-part taxon-name-part-type="species" reg="novemmaculata">novemmaculata</tp:taxon-name-part></tp:taxon-name></named-content>; infraspecificEpithet: <named-content xmlns:xlink="http://www.w3.org/1999/xlink" content-type="dwc:infraspecificEpithet" xlink:type="simple"><tp:taxon-name><tp:taxon-name-part taxon-name-part-type="genus" reg="Buprestis"/><tp:taxon-name-part taxon-name-part-type="species" reg="novemmaculata">novemmaculata</tp:taxon-name-part></tp:taxon-name></named-content>; scientificNameAuthorship: <named-content xmlns:xlink="http://www.w3.org/1999/xlink" content-type="dwc:scientificNameAuthorship" xlink:type="simple">Linnaeus, 1767</named-content>; <bold>Location:</bold> islandGroup: <named-content xmlns:xlink="http://www.w3.org/1999/xlink" content-type="dwc:islandGroup" xlink:type="simple">Tuscan Archipelago</named-content>; island: <named-content xmlns:xlink="http://www.w3.org/1999/xlink" content-type="dwc:island" xlink:type="simple">Isola del Giglio</named-content>; country: <named-content xmlns:xlink="http://www.w3.org/1999/xlink" content-type="dwc:country" xlink:type="simple">Italy</named-content>; countryCode: <named-content xmlns:xlink="http://www.w3.org/1999/xlink" content-type="dwc:countryCode" xlink:type="simple">GR</named-content>; stateProvince: <named-content xmlns:xlink="http://www.w3.org/1999/xlink" content-type="dwc:stateProvince" xlink:type="simple">Grosseto</named-content>; <bold>Identification:</bold> identifiedBy: <named-content xmlns:xlink="http://www.w3.org/1999/xlink" content-type="dwc:identifiedBy" xlink:type="simple">G. Curletti</named-content>; <bold>Record Level:</bold> source: <named-content xmlns:xlink="http://www.w3.org/1999/xlink" content-type="dwc:source" xlink:type="simple">Curletti G. (1994) I Buprestidi d’Italia. Catalogo geonemico, sinonimico, bibliografico, biologico. Monografie di Natura Bresciana, Ed. Vannini, Brescia, 19.</named-content></p></list-item></list></tp:treatment-sec><tp:treatment-sec sec-type="Conservation status"><title>Conservation status</title><p>LC</p></tp:treatment-sec><tp:treatment-sec sec-type="Distribution"><title>Distribution</title><p>Recorded for the Tuscan Archipelago (Isola d'Elba, Isola del Giglio and Gorgona) by <xref ref-type="bibr" rid="B10572226">Holdhaus 1923</xref> and <xref ref-type="bibr" rid="B10572244">Curletti 1994</xref>.</p></tp:treatment-sec><ref-list><ref id="B10572226"><element-citation xmlns:xlink="http://www.w3.org/1999/xlink" publication-type="article" xlink:type="simple"><person-group person-group-type="author"><name name-style="western"><surname>Holdhaus</surname><given-names>K</given-names></name></person-group><year>1923</year><article-title>Elenco dei Coleotteri dell’isola d’Elba con studi sul problema della Tirrenide.</article-title><source>Memorie della Società entomologica italiana</source><volume>2</volume><fpage>77</fpage><lpage>175</lpage></element-citation></ref><ref id="B10572244"><element-citation xmlns:xlink="http://www.w3.org/1999/xlink" publication-type="article" xlink:type="simple"><person-group person-group-type="author"><name name-style="western"><surname>Curletti</surname><given-names>Gianfranco</given-names></name></person-group><year>1994</year><article-title>I Buprestidi d’Italia. Catalogo geonemico, sinonimico, bibliografico, biologico.</article-title><source>Monografie di Natura Bresciana, Ed. Vannini, Brescia</source><volume>19</volume></element-citation></ref></ref-list></tp:taxon-treatment>
