# Supplementary material for: The Buprestidae (Coleoptera, Buprestoidea) of the Tuscan Archipelago (Italy)
Source: Biodivers Data J. 2024 Feb 21;12:e117362. doi: 10.3897/BDJ.12.e117362 (PMC10905629; doi:10.3897/BDJ.12.e117362)
Supplement: XML Treatment for Eurythyrea quercus [file BDJ.12.e117362-treatment43.xml]

<!DOCTYPE tp:taxon-treatment
  PUBLIC "-//TaxonX//DTD Taxonomic Treatment Publishing DTD v0 20100105//EN" "tax-treatment-NSO.dtd">
<tp:taxon-treatment xmlns:tp="http://www.plazi.org/taxpub"><tp:treatment-meta><mixed-citation publication-type="journal"><person-group><name><surname>Forbicioni</surname><given-names>Leonardo</given-names></name><name><surname>Tormen</surname><given-names>Nicola</given-names></name><name><surname>Curletti</surname><given-names>Gianfranco</given-names></name><name><surname>Bani</surname><given-names>Luciano</given-names></name><name><surname>Di Giulio</surname><given-names>Andrea</given-names></name><name><surname>Ruzzier</surname><given-names>Enrico</given-names></name></person-group><article-title>The <tp:taxon-name><tp:taxon-name-part taxon-name-part-type="family">Buprestidae</tp:taxon-name-part></tp:taxon-name> (<tp:taxon-name><tp:taxon-name-part taxon-name-part-type="order">Coleoptera</tp:taxon-name-part></tp:taxon-name>, <tp:taxon-name><tp:taxon-name-part taxon-name-part-type="superfamily">Buprestoidea</tp:taxon-name-part></tp:taxon-name>) of the Tuscan Archipelago (Italy)</article-title><source>Biodivers Data J</source><day>21</day><month>02</month><year>2024</year><volume>12</volume><pub-id pub-id-type="doi">10.3897/BDJ.12.e117362</pub-id></mixed-citation></tp:treatment-meta><tp:nomenclature><tp:taxon-name>
              <object-id xmlns:xlink="http://www.w3.org/1999/xlink" content-type="arpha" xlink:type="simple">E5EA9FEC-B24B-5828-A1C9-2F116EACE0BE</object-id>
              <tp:taxon-name-part taxon-name-part-type="genus">Eurythyrea</tp:taxon-name-part>
              <tp:taxon-name-part taxon-name-part-type="species">quercus</tp:taxon-name-part>
            </tp:taxon-name><tp:taxon-authority>(Herbst, 1780)</tp:taxon-authority></tp:nomenclature><tp:treatment-sec sec-type="materials"><title>Materials</title><list list-type="alpha-lower" list-content="occurrences"><list-item><p><bold>Type status:</bold> <named-content xmlns:xlink="http://www.w3.org/1999/xlink" content-type="dwc:typeStatus" xlink:type="simple">Other material</named-content>. <bold>Occurrence:</bold> recordedBy: <named-content xmlns:xlink="http://www.w3.org/1999/xlink" content-type="dwc:recordedBy" xlink:type="simple">Leonardo Forbicioni &amp; Enrico Ruzzier</named-content>; individualCount: <named-content xmlns:xlink="http://www.w3.org/1999/xlink" content-type="dwc:individualCount" xlink:type="simple">1</named-content>; lifeStage: <named-content xmlns:xlink="http://www.w3.org/1999/xlink" content-type="dwc:lifeStage" xlink:type="simple">adult</named-content>; occurrenceID: <named-content xmlns:xlink="http://www.w3.org/1999/xlink" content-type="dwc:occurrenceID" xlink:type="simple">F297148B-2B67-5DA3-A866-43BF13EADFDE</named-content>; <bold>Taxon:</bold> scientificName: <named-content xmlns:xlink="http://www.w3.org/1999/xlink" content-type="dwc:scientificName" xlink:type="simple"><tp:taxon-name><tp:taxon-name-part taxon-name-part-type="genus" reg="Eurythyrea">Eurythyrea</tp:taxon-name-part><tp:taxon-name-part taxon-name-part-type="species" reg="quercus">quercus</tp:taxon-name-part></tp:taxon-name> (Herbst, 1780)</named-content>; order: <named-content xmlns:xlink="http://www.w3.org/1999/xlink" content-type="dwc:order" xlink:type="simple"><tp:taxon-name><tp:taxon-name-part taxon-name-part-type="order">Coleoptera</tp:taxon-name-part></tp:taxon-name></named-content>; family: <named-content xmlns:xlink="http://www.w3.org/1999/xlink" content-type="dwc:family" xlink:type="simple"><tp:taxon-name><tp:taxon-name-part taxon-name-part-type="family">Buprestidae</tp:taxon-name-part></tp:taxon-name></named-content>; genus: <named-content xmlns:xlink="http://www.w3.org/1999/xlink" content-type="dwc:genus" xlink:type="simple"><tp:taxon-name><tp:taxon-name-part taxon-name-part-type="genus">Eurythyrea</tp:taxon-name-part></tp:taxon-name></named-content>; specificEpithet: <named-content xmlns:xlink="http://www.w3.org/1999/xlink" content-type="dwc:specificEpithet" xlink:type="simple"><tp:taxon-name><tp:taxon-name-part taxon-name-part-type="genus" reg="Eurythyrea"/><tp:taxon-name-part taxon-name-part-type="species" reg="quercus">quercus</tp:taxon-name-part></tp:taxon-name></named-content>; scientificNameAuthorship: <named-content xmlns:xlink="http://www.w3.org/1999/xlink" content-type="dwc:scientificNameAuthorship" xlink:type="simple">(Herbst, 1780)</named-content>; <bold>Location:</bold> islandGroup: <named-content xmlns:xlink="http://www.w3.org/1999/xlink" content-type="dwc:islandGroup" xlink:type="simple">Tuscan Archipelago</named-content>; island: <named-content xmlns:xlink="http://www.w3.org/1999/xlink" content-type="dwc:island" xlink:type="simple">Isola d'Elba</named-content>; country: <named-content xmlns:xlink="http://www.w3.org/1999/xlink" content-type="dwc:country" xlink:type="simple">Italy</named-content>; countryCode: <named-content xmlns:xlink="http://www.w3.org/1999/xlink" content-type="dwc:countryCode" xlink:type="simple">IT</named-content>; stateProvince: <named-content xmlns:xlink="http://www.w3.org/1999/xlink" content-type="dwc:stateProvince" xlink:type="simple">Livorno</named-content>; county: <named-content xmlns:xlink="http://www.w3.org/1999/xlink" content-type="dwc:county" xlink:type="simple">Marciana</named-content>; locality: <named-content xmlns:xlink="http://www.w3.org/1999/xlink" content-type="dwc:locality" xlink:type="simple">Fonte di Zeno</named-content>; decimalLatitude: <named-content xmlns:xlink="http://www.w3.org/1999/xlink" content-type="dwc:decimalLatitude" xlink:type="simple">42.785630</named-content>; decimalLongitude: <named-content xmlns:xlink="http://www.w3.org/1999/xlink" content-type="dwc:decimalLongitude" xlink:type="simple">10.198226</named-content>; geodeticDatum: <named-content xmlns:xlink="http://www.w3.org/1999/xlink" content-type="dwc:geodeticDatum" xlink:type="simple">WGS84</named-content>; coordinatePrecision: <named-content xmlns:xlink="http://www.w3.org/1999/xlink" content-type="dwc:coordinatePrecision" xlink:type="simple">0.0002</named-content>; <bold>Identification:</bold> identifiedBy: <named-content xmlns:xlink="http://www.w3.org/1999/xlink" content-type="dwc:identifiedBy" xlink:type="simple">L. Forbicioni, G. Curletti, M. Gigli</named-content>; <bold>Event:</bold> eventDate: <named-content xmlns:xlink="http://www.w3.org/1999/xlink" content-type="dwc:eventDate" xlink:type="simple">2021-11-20</named-content>; <bold>Record Level:</bold> collectionCode: <named-content xmlns:xlink="http://www.w3.org/1999/xlink" content-type="dwc:collectionCode" xlink:type="simple">LFPC</named-content></p></list-item></list></tp:treatment-sec><tp:treatment-sec sec-type="Conservation status"><title>Conservation status</title><p>CR</p></tp:treatment-sec></tp:taxon-treatment>
